# Supplementary material for: A CDE-based data structure for radiotherapeutic decision-making in breast cancer
Source: BMC Med Inform Decis Mak. 2025 Jul 1;25:220. doi: 10.1186/s12911-025-03036-1 (PMC12211407; doi:10.1186/s12911-025-03036-1)
Supplement: Supplementary file 3 — Supplementary Material 3 [file 12911_2025_3036_MOESM3_ESM.json]

{
  "patient": {
    "personal data": {
      "Age": {
        "datatype": "number",
        "unit": "year"
      },
      "menopausal Status": {
        "datatype": "Value List",
        "permissibleValues": [
          "premenopausal",
          "postmenopausal"
        ]
      }
    },
    "genetics": {
      "BRCA1 status": {
        "datatype": "Value List",
        "permissibleValues": [
          "positive",
          "negative",
          "not tested"
        ]
      },
      "BRCA2 status": {
        "datatype": "Value List",
        "permissibleValues": [
          "positive",
          "negative",
          "not tested"
        ]
      }
    },
    "breast cancer diseases": [
      {
        "receptor status": {
          "estrogen receptor status": {
            "estrogen receptor status (%)": {
              "datatype": "number",
              "unit": "%"
            },
            "estrogen receptor status (positive/negative)": {
              "datatype": "Value List",
              "permissibleValues": [
                "positive",
                "negative"
              ]
            }
          },
          "progesteron receptor status": {
            "progesteron receptor status (%)": {
              "datatype": "number",
              "unit": "%"
            },
            "progesteron receptor status (positive/negative)": {
              "datatype": "Value List",
              "permissibleValues": [
                "positive",
                "negative"
              ]
            }
          },
          "Her2/neu-receptor status": {
            "Her2/neu-receptor status (IHC)": {
              "datatype": "Value List",
              "permissibleValues": [
                "0",
                "1+",
                "2+",
                "3+"
              ]
            },
            "Her2/neu-receptor status (positive/negative)": {
              "datatype": "Value List",
              "permissibleValues": [
                "positive",
                "negative"
              ]
            }
          },
          "Ki-67": {
            "datatype": "number",
            "unit": "%"
          }
        },
        "conducted oncological therapies": {
          "oncological surgery": {
            "oncological surgery conducted": {
              "datatype": "Value List",
              "permissibleValues": [
                "yes",
                "no"
              ]
            },
            "type of oncological surgery conducted": {
              "datatype": "Value List",
              "permissibleValues": [
                "breast conserving surgery",
                "non-breast conserving surgery"
              ]
            },
            "Post-resection performed": {
              "datatype": "Value List",
              "permissibleValues": [
                "yes",
                "no"
              ]
            }
          },
          "chemotherapy": {
            "Neoadjuvant chemotherapy conducted": {
              "datatype": "Value List",
              "permissibleValues": [
                "yes",
                "no"
              ]
            }
          }
        },
        "basic histological data": {
          "histological subtype": {
            "datatype": "Value List",
            "permissibleValues": [
              "no special type",
              "invasive lobular",
              "other"
            ]
          },
          "G-Stage": {
            "datatype": "Value List",
            "permissibleValues": [
              "G1",
              "G2",
              "G3"
            ]
          },
          "L-Stage": {
            "datatype": "Value List",
            "permissibleValues": [
              "L0",
              "L1"
            ]
          },
          "V-Stage": {
            "datatype": "Value List",
            "permissibleValues": [
              "V0",
              "V1"
            ]
          },
          "R-Stage": {
            "datatype": "Value List",
            "permissibleValues": [
              "RX",
              "R0",
              "R1",
              "R2"
            ]
          }
        },
        "TNM": [
          {
            "cT-Stage": [
              {
                "PrimaryOrRecurrent": {
                  "datatype": "Value List",
                  "permissibleValues": [
                    "primary",
                    "recurrent"
                  ]
                },
                "Stage": {
                  "datatype": "Value List",
                  "permissibleValues": [
                    "TX",
                    "Tis",
                    "T0",
                    "T1",
                    "T2",
                    "T3",
                    "T4"
                  ]
                }
              }
            ],
            "pT-Stage": [
              {
                "PrimaryOrRecurrent": {
                  "datatype": "Value List",
                  "permissibleValues": [
                    "primary",
                    "recurrent"
                  ]
                },
                "Stage": {
                  "datatype": "Value List",
                  "permissibleValues": [
                    "TX",
                    "Tis",
                    "T0",
                    "T1",
                    "T1a",
                    "T1b",
                    "T1c",
                    "T2",
                    "T3",
                    "T4"
                  ]
                }
              }
            ],
            "cN-Stage": [
              {
                "PrimaryOrRecurrent": {
                  "datatype": "Value List",
                  "permissibleValues": [
                    "primary",
                    "recurrent"
                  ]
                },
                "Stage": {
                  "datatype": "Value List",
                  "permissibleValues": [
                    "NX",
                    "N0",
                    "N1",
                    "N2",
                    "N3"
                  ]
                }
              }
            ],
            "pN-Stage": [
              {
                "PrimaryOrRecurrent": {
                  "datatype": "Value List",
                  "permissibleValues": [
                    "primary",
                    "recurrent"
                  ]
                },
                "Stage": {
                  "datatype": "Value List",
                  "permissibleValues": [
                    "NX",
                    "N0",
                    "N1",
                    "N2",
                    "N3"
                  ]
                }
              }
            ],
            "cM-Stage": [
              {
                "PrimaryOrRecurrent": {
                  "datatype": "Value List",
                  "permissibleValues": [
                    "primary",
                    "recurrent"
                  ]
                },
                "Stage": {
                  "datatype": "Value List",
                  "permissibleValues": [
                    "MX",
                    "M0",
                    "M1"
                  ]
                }
              }
            ],
            "pM-Stage": [
              {
                "PrimaryOrRecurrent": {
                  "datatype": "Value List",
                  "permissibleValues": [
                    "primary",
                    "recurrent"
                  ]
                },
                "Stage": {
                  "datatype": "Value List",
                  "permissibleValues": [
                    "MX",
                    "M0",
                    "M1"
                  ]
                }
              }
            ]
          }
        ],
        "lymph node status": {
          "sentinel node status": {
            "datatype": "Value List",
            "permissibleValues": [
              "positive",
              "negative"
            ]
          },
          "lymph node involvement in the mammaria interna region": {
            "datatype": "Value List",
            "permissibleValues": [
              "positive",
              "negative"
            ]
          },
          "extracapsular extension of a lymph node metastasis": {
            "datatype": "Value List",
            "permissibleValues": [
              "present",
              "absent"
            ]
          },
          "number of positive resected lymph nodes": {
            "datatype": "number",
            "unit": "none"
          },
          "number of resected lymph nodes": {
            "datatype": "number",
            "unit": "none"
          }
        },
        "tumor lesions": [
          {
            "location of tumor lesion": {
              "laterality of tumor lesion": {
                "datatype": "Value List",
                "permissibleValues": [
                  "left",
                  "right",
                  "both"
                ]
              },
              "tumor location": {
                "datatype": "Value List",
                "permissibleValues": [
                  "lateral",
                  "medial",
                  "central",
                  "medial and central"
                ]
              }
            }
          },
          {
            "general data about tumor lesion": {
              "PrimaryOrRecurrent": {
                "datatype": "Value List",
                "permissibleValues": [
                  "primary",
                  "recurrent"
                ]
              },
              "associated DCIS of other tumor lesion": {
                "datatype": "Value List",
                "permissibleValues": [
                  "yes",
                  "no"
                ]
              },
              "minimal resection margin": {
                "datatype": "number",
                "unit": "mm"
              }
            }
          },
          {
            "tumor size": {
              "diameter1": {
                "datatype": "number",
                "unit": "mm"
              },
              "diameter2": {
                "datatype": "number",
                "unit": "mm"
              },
              "diameter3": {
                "datatype": "number",
                "unit": "mm"
              },
              "modality of assessment": {
                "datatype": "Value List",
                "permissibleValues": [
                  "clinical",
                  "sonography",
                  "MRI",
                  "CT",
                  "PET-CT",
                  "other"
                ]
              }
            }
          }
        ]
      }
    ]
  }
}
